# Supplementary material for: Regional γ Diversity of Diatoms in Mediterranean and Alpine Temporary Ponds
Source: Microb Ecol. 2025 Dec 4;89(1):19. doi: 10.1007/s00248-025-02670-6 (PMC12795949; doi:10.1007/s00248-025-02670-6)
Supplement: Supplementary file 1 — (XLSX 176 KB) [file 248_2025_2670_MOESM1_ESM.xlsx]

## Sheet: Table S1
Site	Latitude	Longitude
GS1	42,41306°N	13,59556°E
GS2	42,40444°N	13,58361°E
GS3	42,39922°N	13,60222°E
GS4	42,40528°N	13,58694°E
GS8	42,38917°N	13,62638°E
GS9	42,39333°N	13,65639°E
GS10	42,39361°N	13,65722°E
GS14	42,42755°N	13,62422°E
GS15	42,39255°N	13,55255°E
GS16	42,44200°N	13,55255°E
GS18	42,44333°N	13,56444°E
GS19	42,44311°N	13,56500°E
CP1	41,781818°N	12,424421°E
CP150	41,680833°N	12,404444°E
CP156	41,673611°N	12,423056°E
CP159	41,667778°N	12,430556°E
CP20	41,760278°N	12,395833°E
CP21	41,757500°N	12,396110°E
CP30	41,757130°N	12,432150°E
CP48	41,736360°N	12,430630°E
CP51	41,733580°N	12,397170°E
CP73	41,715890°N	12,406080°E
CP89	41,706490°N	12,389490°E
CP94	41,703333°N	12,395833°E

## Sheet: Table S2
Ecological guilds	Trait description
High profile	Species of tall stature. Erect, filamentous, branched, chain-forming, tube-forming, stalked, and colonial centric; species favoured by a high nutrients and low disturbance levels
Low profile	Species of short stature, including prostrate, adnate, erect, solitary centric, and slow-moving species; species present in nutrient-poor habitats with high disturbance levels
Motile	Species whose distribution increases with increasing nutrients and decreases with increasing disturbance. These species can fast move to more favourable habitats in case of need.
Life-forms
Benthic	Species that live attached to or resting on submerged surfaces in the benthic zone. They are typically associated with sediments, rocks, or macrophytes.
Planktonic	Free-floating species that occur in the water column, adapted to remain suspended and are influenced by water movement and turbulence.
Mobile	Motile diatoms capable of active movement, usually through mucilage secretion via a raphe system. This mobility allows them to navigate microhabitats.
Colonial	Diatoms that form colonies, chain, ribbon, zig-zag, rosette, star, arbuscular. Colonial growth can enhance buoyancy or resistance to grazing.
Mucous tubule	Diatoms that produce and inhabit mucilaginous tubes, which offer protection and can influence local microenvironmental conditions.
Pedunculate	Diatoms that attach to substrates via a stalk or peduncle. This adaptation elevates the cell above the substrate, optimizing light acquisition and reducing sediment interference.
Pioneer	Opportunistic diatoms that are among the first to colonize newly available or disturbed substrates. Typically, fast-growing and tolerant of fluctuating environmental conditions.
Att_Low	Mucilage pad: cells produce mucilage on a pole that stick to substrate
Att_Med	Adnate: cells are firmly attached by their valve face or by their girdle view
Att_High	Mucilage stalk: through apical pore fields cells produce a stalk that sticks to the substrate. The stalk can be simple, that is linked to one cell or can be linked to several cells
Size classes
C1	Biovolume < 99 μm3
C2	100 μm3 < Biovolume < 299 μm3
C3	300 μm3 < Biovolume < 599 μm3
C4	600 μm3 < Biovolume < 1499 μm3
C5	Biovolume > 1500 μm3

## Sheet: Table S3
Sites	Achnanthes brevipes	Achnanthidium eutrophilum	Achnanthidium exiguum	Achnanthidium saprophilum	Anomoeoneis sphaerophora	Aneumastus tuscula	Bacillaria paxillifera	Craticula accomodiformis	Cyclotella comta	Cymbella compacta	Encyonema silesiacum	Eolimna minima	Eunotia bilunaris	Eunotia flexuosa	Eunotia minor	Eunotia pectinalis	Fragilaria mesolepta	Frustulia rostrata	Frustulia vulgaris	Frustulia crassinervia	Geissleria decussis	Gomphonema cymbelliclinum	Gomphonema gracile	Gomphonema italicum	Gomphonema minutum	Gomphonema olivaceum	Gomphonema parvulum	Gomphonema pumilum	Gomphonema truncatum	Gomphonema vidalii	Gomphonema zellense	Hantzschia amphioxys	Kobayasia okadae	Kobayasiella subtillissima	Lemnicola hungarica	Luticola goeppertiana	Luticola nivalis	Navicula arvensis	Navicula capitatoradiata	Navicula cinta	Navicula cryptocephala	Navicula cryptotenella	Navicula longicephala	Navicula oppugnata	Navicula phyllepta	Nitzschia balcanica	Nitzschia capitellata	Nitzschia constricta	Nitzschia dissipata
CP1	0	0	0	0	4	0	1	0	0	0	0	0	0	1	112	83	0	0	0	0	4	0	0	0	0	0	0	0	0	21	0	62	7	0	0	0	2	4	0	0	0	0	11	0	0	2	0	19	0
CP150	0	4	0	0	0	0	0	0	0	0	0	0	3	0	142	0	0	1	0	0	0	28	1	0	0	0	158	8	0	0	0	0	0	0	0	0	0	0	0	0	0	0	0	0	0	0	0	0	0
CP156	0	1	0	0	0	0	0	0	0	0	0	0	287	0	25	0	0	0	0	0	0	0	0	0	0	0	7	4	0	2	0	2	0	0	0	0	0	0	0	0	0	0	0	0	0	0	0	0	0
CP159	0	0	0	0	0	0	0	0	0	0	0	15	0	0	46	0	0	0	8	0	2	0	0	0	0	0	124	4	0	0	2	0	0	0	0	0	0	0	0	0	0	0	0	0	0	0	20	0	0
CP20	0	0	0	0	0	0	0	0	4	0	0	0	0	4	242	0	0	0	2	2	0	0	0	0	0	0	0	29	0	0	0	36	0	0	0	0	0	0	0	2	2	0	0	2	0	0	0	0	0
CP21	0	0	0	4	0	0	0	0	0	0	0	4	0	88	143	0	0	0	0	0	10	0	0	0	0	0	0	33	1	0	10	3	0	0	0	0	0	0	0	0	9	0	0	0	54	0	0	0	0
CP30	0	0	104	0	0	0	0	0	0	1	0	8	0	0	37	0	0	23	0	0	7	0	0	0	34	0	0	0	0	0	4	49	0	2	0	3	0	0	35	0	0	0	0	0	0	0	0	0	0
CP48	10	0	0	0	0	0	0	0	0	0	3	0	0	0	5	92	0	0	0	0	0	0	0	5	0	21	5	0	0	0	17	0	0	0	0	0	0	0	0	0	47	6	0	0	0	0	0	0	1
CP51	0	0	0	0	0	2	0	2	0	0	0	8	0	0	0	0	0	0	0	0	3	0	0	0	2	0	9	0	0	0	1	0	0	0	0	0	0	0	0	0	0	0	0	0	0	0	2	0	0
CP73	0	0	0	0	0	0	0	0	0	0	0	0	67	0	2	0	0	0	0	0	0	0	0	0	28	0	281	3	0	0	0	0	0	0	0	0	0	0	0	0	0	0	0	0	0	0	0	0	0
CP89	0	0	0	0	0	0	0	0	0	0	0	0	156	0	46	0	0	0	0	0	0	0	0	0	6	0	137	0	0	0	2	0	0	0	1	0	0	1	0	0	0	0	0	0	0	0	1	0	0
CP94	0	0	0	0	0	0	0	0	0	0	0	0	18	0	145	0	7	0	0	0	0	0	0	0	0	0	51	0	0	0	4	21	0	0	0	0	0	0	0	0	0	0	0	0	0	0	0	0	0
[truncated: 24 more columns]

## Sheet: Table S4
Sites	Achnanthes oblongella	Achnanthes subaffinis	Achnanthidium bioretii	Achnanthidium crassum	Achnanthidium eutrophilum	Achnanthidium macrocephalum	Achnanthidium minutissimum	Achnanthidium saprophilum	Adlafia bryophila	Amphora coffeaeformis	Amphora copulata	Amphora montana	Amphora ovalis	Aneumastus stroesei	Brachysira neoexilis	Caloneis amphisbaena	Caloneis bacillum	Caloneis hyalina	Caloneis limosa	Caloneis schumanniana	Cocconeis placentula	Craticula acidoclinata	Craticula ambigua	Craticula cuspidata	Cymatopleura solea	Cymbella compacta	Cymbella cymbiformis	Cymbella excisa	Cymbella helvetica	Cymbella kappii	Cymbella subleptoceros	Cymbella turgidula	Denticula tenuis	Diatoma mesodon	Encyonema caespitosum	Encyonema mesianum	Encyonema minutum	Encyonema silesiacum	Encyonema ventricosum	Encyonopsis raytonensis	Eolimna minima	Eolimna subminuscula	Ephitemia adnata	Epithemia goeppertiana	Eunotia minor	Fallacia subhamulata	Fragilaria capucina	Fragilaria nanana	Staurosirella pinnata
GS1	0	0	1	0	505	0	0	0	0	0	0	0	0	0	0	0	0	0	0	0	29	0	4	6	0	0	0	0	0	0	0	0	0	0	0	3	3	0	0	0	259	4	0	0	0	9	0	0	5
GS2	0	0	0	1	401	0	0	0	0	0	2	0	0	0	0	0	0	0	0	0	0	0	0	0	0	0	0	0	0	0	0	0	0	0	7	0	0	0	0	0	398	0	3	0	0	0	0	0	0
GS3	0	0	0	0	660	8	8	1	0	0	1	0	0	0	0	0	0	0	0	0	24	0	0	0	0	0	0	0	0	0	0	0	0	0	11	4	1	0	2	0	184	0	0	0	0	15	4	2	3
GS4	0	5	0	0	38	0	0	0	1	2	0	0	0	0	12	9	0	0	0	0	0	0	0	0	0	0	0	0	0	0	0	0	0	0	0	0	12	0	0	0	6	0	0	0	0	0	0	0	0
GS8	0	3	0	0	54	0	0	0	0	0	0	0	3	0	0	0	0	0	0	1	0	0	0	5	0	0	0	0	0	0	0	0	0	0	0	0	0	0	0	0	980	0	0	0	0	0	0	0	49
GS9	0	0	0	0	5	0	437	0	0	0	0	0	0	0	0	0	0	0	0	0	7	0	0	7	0	0	0	0	0	0	0	0	0	0	0	4	0	0	0	0	117	0	0	78	0	0	0	0	6
GS10	0	0	0	0	128	0	0	0	0	0	0	0	0	0	0	0	0	0	0	0	26	0	0	0	2	0	0	0	0	0	0	0	0	0	0	0	8	0	0	0	57	0	5	0	0	0	0	0	28
GS14	0	0	0	0	0	0	14	0	0	0	21	0	4	0	0	0	0	21	0	0	0	7	0	0	0	0	0	0	0	0	0	0	0	0	0	109	0	30	0	0	15	0	0	0	0	4	0	0	0
GS15	0	0	0	0	0	0	26	0	0	0	0	0	0	10	0	0	0	0	10	0	4	0	0	0	0	0	2	0	8	0	0	4	0	0	0	0	3	0	0	57	0	0	773	0	18	0	0	0	88
GS16	245	0	0	0	0	0	45	0	0	0	43	0	0	0	0	0	7	0	0	0	0	0	0	0	0	7	0	0	0	29	0	0	3	10	39	10	53	0	0	0	0	0	0	0	0	0	0	0	0
GS18	0	5	5	0	0	0	44	0	0	0	0	0	0	0	0	0	0	0	0	0	0	0	0	0	0	0	0	1	0	0	0	0	0	0	10	0	6	518	0	0	0	0	0	0	0	101	0	0	0
GS19	0	0	0	0	0	0	333	0	0	0	0	2	0	0	0	0	0	0	0	0	0	0	0	0	0	0	4	2	0	4	4	9	8	0	4	44	134	64	67	0	35	0	0	0	0	7	0	0	10
[truncated: 74 more columns]

## Sheet: Table S5
Castelporziano (CP)	Campo Imperatore (GS)
Achnanthes brevipes	Achnanthes oblongella
Achnanthidium eutrophilum	Achnanthes subaffinis
Achnanthidium exiguum	Achnanthidium bioretii
Achnanthidium saprophilum	Achnanthidium crassum
Anomoeoneis sphaerophora	Achnanthidium eutrophilum
Aneumastus tuscula	Achnanthidium macrocephalum
Bacillaria paxillifera	Achnanthidium minutissimum
Craticula accomodiformis	Achnanthidium saprophilum
Cyclotella comta	Adlafia bryophila
Cymbella compacta	Amphora coffeaeformis
Encyonema silesiacum	Amphora copulata
Eolimna minima	Amphora montana
Eunotia bilunaris	Amphora ovalis
Eunotia flexuosa	Aneumastus stroesei
Eunotia minor	Brachysira neoexilis
Eunotia pectinalis	Caloneis amphisbaena
Fragilaria mesolepta	Caloneis bacillum
Frustulia rostrata	Caloneis hyalina
Frustulia vulgaris	Caloneis limosa
Frustulia crassinervia	Caloneis schumanniana
Geissleria decussis	Cocconeis placentula
Gomphonema cymbelliclinum	Craticula acidoclinata
Gomphonema gracile	Craticula ambigua
Gomphonema italicum	Craticula cuspidata
Gomphonema minutum	Cymatopleura solea
Gomphonema olivaceum	Cymbella compacta
Gomphonema parvulum	Cymbella cymbiformis
Gomphonema pumilum	Cymbella excisa
Gomphonema truncatum	Cymbella helvetica
Gomphonema vidalii	Cymbella kappii
Gomphonema zellense	Cymbella subleptoceros
Hantzschia amphioxys	Cymbella turgidula
Kobayasia okadae	Denticula tenuis
Kobayasiella subtillissima	Diatoma mesodon
Lemnicola hungarica	Encyonema caespitosum
Luticola goeppertiana	Encyonema mesianum
Luticola nivalis	Encyonema minutum
Navicula arvensis	Encyonema silesiacum
Navicula capitatoradiata	Encyonema ventricosum
Navicula cinta	Encyonopsis raytonensis
Navicula cryptocephala	Eolimna minima
Navicula cryptotenella	Eolimna subminuscula
Navicula longicephala	Ephitemia adnata
Navicula oppugnata	Epithemia goeppertiana
Navicula phyllepta	Eunotia minor
Nitzschia balcanica	Fallacia subhamulata
Nitzschia capitellata	Fragilaria capucina
Nitzschia constricta	Fragilaria nanana
Nitzschia dissipata	Staurosirella pinnata
Nitzschia filiformis	Fragilaria tenera
Nitzschia frustulum	Frustulia rostrata
Nitzschia hungarica	Frustulia vulgaris
Nitzschia linearis	Geissleria acceptata
Nitzschia palea	Geissleria decussis
Nitzschia recta	Gomphonema affine
Nitzschia scalpelliformis	Gomphonema cymbelliclinum
Pinnularia borealis	Gomphonema elegantissimum
Pinnularia brebissonii	Gomphonema exilissimum
Pinnularia divergens	Gomphonema gracile
Pinnularia gibba	Gomphonema micropus
Pinnularia marchica	Gomphonema olivaceum
Pinnularia subcapitata	Gomphonema parvulius
Pinnularia viridiforims	Gomphonema parvulum
Planothidium engelbrechtii	Gomphonema pseudoaugur
Planothidium frequentissimum	Gomphonema pumilum
Planothidium lanceolatum	Gomphonema tergestinum
Sellaphora atomoides	Gomphonema truncatum
Sellaphora bacillum	Gomphonema vidalii
Sellaphora pupula	Halamphora veneta
Stauroneis anceps	Hantzschia amphioxys
Stauroneis gracilior	Lemnicola hungarica
Stauroneis phoenicenteron	Luticola goeppertiana
Surirella tenera	Mastogloia dansei
	Meridion circulare
	Navicula antonii
	Navicula capitatoradiata
	Navicula cryptocephala
	Navicula cryptotenella
	Navicula cryptotenelloides
	Navicula gregaria
	Navicula oppugnata
	Navicula phyllepta
	Navicula radiosa
	Navicula recens
	Navicula reichardtiana
	Navicula schubartii
	Navicula striolata
	Navicula subhamulata
	Navicula trivialis
	Navicula vandamii
	Navicula veneta
	Neidium affine
	Nitzschia capitellata
	Nitzschia communis
	Nitzschia constricta
	Nitzschia filiformis
	Nitzschia frustulum
	Nitzschia linearis
	Nitzschia palea
	Nitzschia recta
	Nitzschia subtilis
	Pinnularia bigibba
	Pinnularia divergens
	Pinnularia gibba
	Pinnularia microstauron
	Pinnularia pluvianiformis
	Pinnularia subcapitata
	Pinnularia viridiformis
	Placoneis elginensis
	Planothidium frequentissimum
	Planothidium lanceolatum
	Planothidium rostratum
	Pseudostaurosira brevistriata
	Sellaphora bacillum
	Sellaphora pupula
	Sellaphora seminulum
	Stauroneis anceps
	Stauroneis phoenicenteron
	Staurosirella pinnata
	Surirella angusta
	Surirella brebissonii
	Surirella minuta
	Tabularia fasciculata

## Sheet: Table S6
Site	Site	Tric	FRic	FDis	FDiv
CP1	Castelporziano (CP)	23	7.70832	2.53396	0.907331
CP20	Castelporziano (CP)	18	9.64269	2.37018	0.946946
CP21	Castelporziano (CP)	17	8.17063	2.71793	0.88902
CP30	Castelporziano (CP)	18	14.4734	2.9	0.88728
CP48	Castelporziano (CP)	19	7.41019	2.725	0.889701
CP51	Castelporziano (CP)	10	0.027278	0.628958	0.87091
CP73	Castelporziano (CP)	9	0.013367	1.58582	0.975596
CP89	Castelporziano (CP)	15	0.671994	2.75598	0.970473
CP94	Castelporziano (CP)	15	4.74451	3.00675	0.923893
CP150	Castelporziano (CP)	16	3.39735	2.59922	0.946338
CP156	Castelporziano (CP)	17	6.48124	1.81903	0.974254
CP159	Castelporziano (CP)	15	7.31929	2.6339	0.753217
GS1	Campo Imperatore (GS)	30	1.06769	2.45555	0.884645
GS2	Campo Imperatore (GS)	24	0.451843	2.47705	0.839713
GS3	Campo Imperatore (GS)	31	0.778147	2.25652	0.812947
GS4	Campo Imperatore (GS)	31	1.22123	2.22633	0.916155
GS8	Campo Imperatore (GS)	20	0.530719	1.15526	0.777288
GS9	Campo Imperatore (GS)	21	0.023609	2.69499	0.861392
GS10	Campo Imperatore (GS)	27	1.31747	2.47935	0.863026
GS14	Campo Imperatore (GS)	21	0.807348	2.30027	0.960662
GS15	Campo Imperatore (GS)	23	4.40042	2.09374	0.861221
GS16	Campo Imperatore (GS)	24	1.69227	3.04088	0.924055
GS18	Campo Imperatore (GS)	30	1.61763	2.93288	0.951428
GS19	Campo Imperatore (GS)	32	7.39661	2.98422	0.909795

## Sheet: Table S7
Site	SES	P_value
Castelporziano (CP)	-3.61199	0.002
Castelporziano (CP)	0.0573318	0.4855
Castelporziano (CP)	-0.602046	0.2385
Castelporziano (CP)	-0.808053	0.206
Castelporziano (CP)	-0.735622	0.2175
Castelporziano (CP)	-0.28625	0.3555
Castelporziano (CP)	-0.220949	0.3575
Castelporziano (CP)	0.070112	0.4575
Castelporziano (CP)	0.218768	0.514
Castelporziano (CP)	0.198771	0.522
Castelporziano (CP)	-0.579761	0.247
Castelporziano (CP)	-1.24745	0.1175
Campo Imperatore (GS)	-1.90784	0.043
Campo Imperatore (GS)	-1.67052	0.056
Campo Imperatore (GS)	-1.08118	0.1425
Campo Imperatore (GS)	-2.74034	0.008
Campo Imperatore (GS)	-0.358687	0.3275
Campo Imperatore (GS)	-0.31868	0.3315
Campo Imperatore (GS)	0.280369	0.5605
Campo Imperatore (GS)	0.727214	0.756
Campo Imperatore (GS)	1.14894	0.888
Campo Imperatore (GS)	1.72147	0.988
Campo Imperatore (GS)	0.23902	0.541
Campo Imperatore (GS)	0.225851	0.533

## Sheet: Table S8
Species	Stat	P-value	Significance	Group
Navicula cryptocephala	0.849	0.004	**	Campo Imperatore
Encyonema minutum	0.816	0.002	**	Campo Imperatore
Navicula cryptotenella	0.77	0.009	**	Campo Imperatore
Achnanthidium minutissimum	0.764	0.003	**	Campo Imperatore
Staurosirella pinnata	0.764	0.002	**	Campo Imperatore
Planothidium frequentissimum	0.73	0.033	*	Campo Imperatore
Encyonema mesianum	0.707	0.008	**	Campo Imperatore
Gomphonema micropus	0.707	0.022	*	Campo Imperatore
Navicula veneta	0.707	0.011	*	Campo Imperatore
Cocconeis placentula	0.645	0.04	*	Campo Imperatore
Encyonema caespitosum	0.645	0.041	*	Campo Imperatore
Fallacia subhamulata	0.645	0.039	*	Campo Imperatore
Navicula trivialis	0.645	0.033	*	Campo Imperatore
Eunotia minor	0.917	0.001	***	Castelporziano
Gomphonema zellense	0.764	0.004	**	Castelporziano
Pinnularia viridiformis	0.764	0.003	**	Castelporziano
Stauroneis anceps	0.73	0.036	*	Castelporziano
Nitzschia filiformis	0.714	0.02	*	Castelporziano
Eunotia bilunaris	0.645	0.03	*	Castelporziano

## Sheet: Table S9
Trait	P-value	P-adj
LowPro	0.000366	0.00312
MucoTub	0.000214	0.00312
Mobile	0.000724	0.0041
BioVol_c2	0.00121	0.00515
Benthic	0.00164	0.00558
ATT_Hig	0.00216	0.00582
ATT_Low	0.00239	0.00582
BioVol_c5	0.0208	0.0442
Motile	0.0428	0.0808
BioVol_c4	0.0732	0.124
ATT_Med	0.132	0.204
HighPro	0.285	0.373
Pedunculate	0.272	0.373
BioVol_c1	0.324	0.394
Planktonic	0.359	0.407
BioVol_c3	0.525	0.558
Colonial	0.761	0.761
Pioneer	-	-
